# Supplementary material for: Depletion of SNORA33 Abolishes ψ of 28S-U4966 and Affects the Ribosome Translational Apparatus
Source: Int J Mol Sci. 2023 Aug 8;24(16):12578. doi: 10.3390/ijms241612578 (PMC10454564; doi:10.3390/ijms241612578)
Supplement: Supplementary file 1 [file ijms-24-12578-s001.zip]

Archive with 2 entries (2 files):
- SUP tables proofread.xlsx
- Supplementary figures_proof.pdf
